# Supplementary material for: Efficacy of peat-based bioformulation of microbial co-inoculants with silicon for growth promotion of rubber plants
Source: PLoS One. 2025 Oct 8;20(10):e0331899. doi: 10.1371/journal.pone.0331899 (PMC12507292; doi:10.1371/journal.pone.0331899)
Supplement: S1 Table — (XLSX) [file pone.0331899.s002.xlsx]

## Sheet: storage trial (UPMSSB7 populat)
Laboratory experiment (peat moss storage for 24 weeks)
Enterobacter sp. UPMSSB7 population (CFU x 108/g formulation)
	Mean	Mean	Mean	Mean	Mean	Mean	Mean
	Week	Week	Week	Week	Week	Week	Week
	0	4	8	12	16	20	24
T1 (Control)
T2 (Formulation of AMFwith Si)
T3 (Formulation of Eb+Si)	49.3333	41	38.67	33	24.6	19.3	11.6667
T4 (Formulation of Eb+AMF+Si)	55	47.3	41.3	37.6667	32	26	18

## Sheet: storage trial (AMF Spores densi
Laboratory experiment (peat moss storage for 24 weeks)
AMF Spores density/10 g formulation
	Mean	Mean	Mean	Mean	Mean	Mean	Mean
	Week	Week	Week	Week	Week	Week	Week
	0	4	8	12	16	20	24
T2 (Formulation of AMFwith Si)	42	39	34	38	33	27	23
T4 (Formulation of Eb+AMF+Si)	45	42	45	41	39	42	35

## Sheet: Glasshouse exper
Glasshouse Experiment
Height (cm)								Dry weight of root (g)								Root voulme (cm3)								﻿Si content in shoot (g kg-1 of dry weight)
Treatments	R1	R2	R3	R4	R5	Mean		Treatments	R1	R2	R3	R4	R5	Mean		Treatments	R1	R2	R3	R4	R5	Mean		Treatment	R1	R2	R3	Mean
T1c	71	69	76	74	71	72.2		T1c	15.62	13.85	16.91	12.32	10.63	13.866		T1c	12.52	11.56	13.15	12.1	10.12	11.89		T1c	6.23	5.22	4.65	5.36667
T2Si	70.4383	58.9474	74.9868	67.3685	77.8434	69.9169		T2Si	14.1634	15.7772	15.599	17.0128	17.2908	15.9686		T2Si	13.76	11.12	10.45	14.7729	13.56	12.7326		T2Si	5.87	7.32	5.02	6.07
T3amf	80.223	71.1251	90.14	74.5659	93.5739	81.9256		T3amf	21.6942	17.6071	18.25	15.87	20.14	18.7123		T3amf	15.92	14.63	15.98	16.3512	14.84	15.5442		T3amf	9.87	11.76	12.73	11.4533
T4amf+Si	82	79	87	84	80	82.4		T4amf+Si	20.67	16.13	19.04	20.23	17.24	18.662		T4amf+Si	11.31	18.8	17.03	16.14	17.1	16.076		T4amf+Si	10.24	11.16	13.22	11.54
T5eb	89.2437	74.3023	102.643	84.917	106.553	91.5319		T5eb	24.1336	18.3936	21.82	19.8342	21.87	21.2103		T5eb	20.3219	22.2983	18.42	18.6211	17.43	19.4182		T5eb	16.93	18.92	18.24	18.03
T6eb+Si	96	89	92	90	94	92.2		T6eb+Si	26.74	16.13	22.04	21.23	27.54	22.736		T6eb+Si	22.45	19.72	23.82	18.96	21.88	21.366		T6eb+Si	21.26	22.86	13.146	19.0887
T7split.eb+amf+Si	115	101	91	103	105	103		T7split.eb+amf+Si	25.95	26.47	24.88	26.33	31.56	27.038		T7split.eb+amf+Si	29.42	25.4	29.8	19.99	25.7	26.062		T7split.eb+amf+Si	32.38	24.66	23.26	26.7667
T8cons.eb+amf+Si	118	98	105	112	109	108.4		T8cons.eb+amf+Si	31.91	24.26	30.15	26.16	33.42	29.18		T8cons.eb+amf+Si	26.87	29.41	27.88	24.56	31.37	28.018		T8cons.eb+amf+Si	30.61	31.9	25.22	29.2433
Stem girth (mm)								Dry weight of shoot (g)								﻿Leaf N contents (% of dry weight)								﻿Si content in root (g kg-1 of dry weight)
Treatments	R1	R2	R3	R4	R5	Mean		Treatments	R1	R2	R3	R4	R5	Mean		Treatment	R1	R2	R3	Mean				Treatment	R1	R2	R3	Mean
T1c	4.89	5.28	5.01	6.17	5.03	5.276		T1c	10.04	11.02	12.18	13.1	14.08	12.084		T1c	1.44	2.02	1.88	1.78				T1c	2.488	3.87	2.98	3.11267
T2Si	5.37838	5.08271	6.57741	5.02256	6.49886	5.71198		T2Si	12.9738	11.34	11.82	16.98	15.87	13.7968		T2Si	1.56	1.91	2.14	1.87				T2Si	3.25	4.02	3.65	3.64
T3amf	6.1255	6.13273	7.90656	5.55915	7.81213	6.70721		T3amf	12.9738	14.7627	14.2952	15.87	19.1482	15.41		T3amf	2.43	2.12	2.51	2.35333				T3amf	7.54	5.12	6.01	6.22333
T4amf+Si	6.11	6.49	6.23	6.97	6.16	6.392		T4amf+Si	14.24	18.07	19.01	17.1	15.13	16.71		T4amf+Si	2.03	2.26	2.88	2.39				T4amf+Si	5.56	7.7	6.98	6.74667
T5eb	6.81429	6.40668	9.00327	6.33086	8.89574	7.49017		T5eb	22.1067	17.2108	16.98	22.2831	24.51	20.6181		T5eb	2.46	2.98	2.53	2.65667				T5eb	9.36	10.14	8.45	9.31667
T6eb+Si	7.1	7.23	8.6	6.91	8.4	7.648		T6eb+Si	24.57	22.96	20.12	22.06	21.33	22.208		T6eb+Si	2.98	3.01	3.11	3.03333				T6eb+Si	12.58	9.98	11.45	11.3367
T7split.eb+amf+Si	8.55	8.52	9.14	7.67	8.36	8.448		T7split.eb+amf+Si	28.82	21.11	33.65	27.94	27.1	27.724		T7split.eb+amf+Si	3.98	3.73	4.65	4.12				T7split.eb+amf+Si	14.88	17.93	15.77	16.1933
T8cons.eb+amf+Si	9.01	8.45	9.21	8.35	9.1	8.824		T8cons.eb+amf+Si	29.23	22.7	27.63	29.39	37.01	29.192		T8cons.eb+amf+Si	4.07	3.59	4.791	4.15033				T8cons.eb+amf+Si	16.34	21.631	17.239	18.4033
Chlorophyll content (SPAD value)								Root length (cm)								﻿Leaf P contents (% of dry weight)								﻿No. of AMF spore (per 10 g soil)
Treatments	R1	R2	R3	R4	R5	Mean		Treatments	R1	R2	R3	R4	R5	Mean		Treatment	R1	R2	R3	Mean				Phosphorus	R1	R2	R3	R4	R5	Mean
T1c	42.4	40.9	43.8	39.1	35.4	40.32		T1c	702.3	520.44	614.12	602.4	534.56	594.764		T1c	0.05	0.054	0.08	0.0613333				T1c	6	4	5	7	4	5.2
T2Si	35.6967	36.2106	41.7784	34.767	45.1349	38.7175		T2Si	513.02	613.92	613.98	577.23	694.48	602.526		T2Si	0.06	0.07	0.09	0.0733333				T2Si						0
T3amf	40.6554	43.6912	50.2208	38.4813	54.2557	45.4609		T3amf	698.23	786.43	936.65	876.21	785.45	816.594		T3amf	0.07	0.12	0.09	0.0933333				T3amf						0
T4amf+Si	42.6	40.1	52.2	51.1	41.4	45.48		T4amf+Si	934.55	812.12	791.63	701.8	783.2	804.66		T4amf+Si	0.08	0.11	0.13	0.106667				T4amf+Si	58	65	54	52	48	55.4
T5eb	45.2269	45.6429	57.1869	43.8232	61.7814	50.7322		T5eb	1195.97	911.79	993.11	1218.63	978.92	1059.69		T5eb	0.168	0.13	0.14	0.146				T5eb						0
T6eb+Si	53.4	48.9	52.8	47.1	50.4	50.52		T6eb+Si	1070.34	1102.83	1233.7	1136.5	1210.2	1150.71		T6eb+Si	0.1706	0.13	0.16	0.153533				T6eb+Si	7	3	6	10	12	7.6
T7split.eb+amf+Si	58.7	59.2	54.3	54.2	56.2	56.52		T7split.eb+amf+Si	1476.03	1490.96	1593.17	1588.8	1485.8	1526.95		T7split.eb+amf+Si	0.184	0.2	0.22	0.201333				T7split.eb+amf+Si	79	86	68	65	63	72.2
T8cons.eb+amf+Si	59.8	60.2	58.5	57.8	63.2	59.9		T8cons.eb+amf+Si	1581.34	1659.49	1673.57	1607.3	1566.3	1617.6		T8cons.eb+amf+Si	0.26	0.2	0.24	0.233333				T8cons.eb+amf+Si	68	87	71	83	82	78.2
Leaf area (cm2)								Root surface area (cm2)								﻿Leaf K contents (% of dry weight)								﻿AMF root colonization (%)
Treatments	R1	R2	R3	R4	R5	Mean		Treatments	R1	R2	R3	R4	R5	Mean		Treatment	R1	R2	R3	Mean				Treatments	R1	R2	R3	R4	R5	Mean
T1c	2046.3	2171.8	2016.7	2281.6	2037.9	2110.86		T1c	300.1	307.07	250.55	302.2	210.11	274.006		T1c	0.49	0.57	0.77	0.61				T1c	3.33333	6.67	6.66667	6.66667	3.33333	5.334
T2Si	2204.78	2128.81	2552.22	2032.37	2419.79	2267.59		T2Si	313.02	278.95	345.86	307.12	265.35	302.06		T2Si	0.52	0.61	0.71	0.613333				T2Si						0
T3amf	2134.09	2568.6	2198.45	2249.5	2908.77	2411.88		T3amf	378.65	346.31	326.32	282.19	306.95	328.084		T3amf	0.65	0.89	0.8228	0.7876				T3amf						0
T4amf+Si	2627.2	2341.5	2524.6	2346.7	2368.7	2441.74		T4amf+Si	388.27	353.2	295.66	339.02	271.31	329.492		T4amf+Si	0.74	0.8674	0.9228	0.8434				T4amf+Si	36.6667	43.3333	40	46.6667	43.33	41.9993
T5eb	2793.4	2683.34	2189.43	2561.77	3312.24	2708.04		T5eb	394.24	296.93	298.78	373.75	387.12	350.164		T5eb	0.88	1.13	0.95	0.986667				T5eb						0
T6eb+Si	2903.4	3039.5	3120.6	3067.4	2954.7	3017.12		T6eb+Si	410.01	370.79	365.48	338.33	400.12	376.946		T6eb+Si	1.004	1.03	0.99	1.008				T6eb+Si	3.33333	10	6.66667	6.66667	3.33333	6
T7split.eb+amf+Si	3433.82	2943.5	3231.4	3556.2	3397.3	3312.44		T7split.eb+amf+Si	427.12	394.45	468.78	410.65	462.34	432.668		T7split.eb+amf+Si	1.11	1.186	1.1734	1.15647				T7split.eb+amf+Si	50	53.3333	43.3333	60	53.3333	52
T8cons.eb+amf+Si	3693.5	3539.15	3573.74	3378.81	3388.3	3514.7		T8cons.eb+amf+Si	515.43	479.88	437.78	430.67	439.45	460.642		T8cons.eb+amf+Si	1.26	1.228	1.226	1.238				T8cons.eb+amf+Si	53.33	60	53.33	46.6667	53.3333	53.332
																								Enterobacter sp. UPMSSB7 population (CFU g-1 soil)
																								Phosphorus	R1	R2	R3	R4	R5	Mean
																								T1c	ND	ND	ND	ND	ND
																								T2Si	ND	ND	ND	ND	ND
																								T3amf	ND	ND	ND	ND	ND
																								T4amf+Si	ND	ND	ND	ND	ND
																								T5eb	79 x 106	135 x 105	108 x 105	98 x 106	97 x 106	5.9 x 107
																								T6eb+Si	119 x 105	102 x 105	98 x 106	87 x 106	107 x 106	6.3 x 107
																								T7split.eb+amf+Si	119 x 106	122 x 106	108 x 106	87 x 106	157 x 106	1.2 x 108
																								T8cons.eb+amf+Si	131 x 106	147 x 106	128 x 106	142 x 106	146 x 106	1.4 x 108
